# Supplementary material for: Application of dissociation curve analysis to radiation hybrid panel marker scoring: generation of a map of river buffalo (B. bubalis) chromosome 20
Source: BMC Genomics. 2008 Nov 17;9:544. doi: 10.1186/1471-2164-9-544 (PMC2621213; doi:10.1186/1471-2164-9-544)
Supplement: Additional file 1 — Markers tested but not used for mapping. This table is a list of markers that were tested but not used for mapping. [file 1471-2164-9-544-S1.xls]

## Sheet: MS Table S1
Marker Name	Marker Type	Primer Sequences		Primer Reference	Primer Test Outcome
BCL2A1	STS/ gene	F: 5'-gtgatgaactccgccacaaaga	R: 5'-tccgtagacactgccagaacaa	UniSTS: 278104	poor amplification in buffalo
BM103	microsatellite	F: 5'-ctagctgctggctacttggg	R: 5'-ggctgctctgggctattg	Bishop et al., 1994	too close to call reliably
BM8115	microsatellite	F: 5'-aatcaacatccagatttctttttg	R: 5'-ccaccccaaagacctttcta	Stone et al., 1995	poor amplification in buffalo
BM846	microsatellite	F: 5'-gaccactggaccaccagg	R: 5'-ctggtaaaaagcaatgatgcc	Bishop et al., 1994	two bands in gel
BMC4228	microsatellite	F: 5'-cagagggattgttctgacttca	R: 5'-agcagcactaaggttccagc	Kappes et al., 1997	poor amplification in buffalo
BMS1117	microsatellite	F: 5'-tgtgtgctctctcacacatgc	R: 5'-aaccaaagcagggatcagg	Stone et al., 1995	poor amplification in buffalo
BMS2557	microsatellite	F: 5'-ttgcctcatggaacaatgtg	R: 5'-aagagtcggacacaactgagc	Kappes et al., 1997	multiple low peaks
BMS504	microsatellite	F: 5'-gccatttgaacaggtggg	R: 5'-ctagggtgaaggagccatagg	Stone et al., 1995	poor amplification in buffalo
BMS670	microsatellite	F: 5'-actgccattctggtttctgc	R: 5'-tgagcaactaaacaacgacagc	Stone et al., 1995	identical peaks in buffalo, hamster
BMS743	microsatellite	F: 5'-agctaccctggtatacaacacg	R: 5'-gctctgaaattctggcagtg	Stone et al., 1995	poor amplification in buffalo
DIK2481	microsatellite	F: 5'-ccgtgtttgtcttcctctga	R: 5'-tgacagcagccaagatatgg	Ihara et al., 2004	identical peaks in buffalo, hamster
DIK2492	microsatellite	F: 5'-aatccatccattcagccttc	R: 5'-gaaatgacagcccactccag	Ihara et al., 2004	too close to call reliably
DIK2842	microsatellite	F: 5'-ggattttagctgccattgct	R: 5'-aatcccatggacagaaaagc	Ihara et al., 2004	weak peaks
DIK3010	microsatellite	F: 5'-agtaaaagtgatctctgtgga	R: 5'-atagtgaatagtgaagtcgtgtct	Ihara et al., 2004	poor amplification in buffalo
DIK3013	microsatellite	F: 5'-tttattgagagttgactcttcc	R: 5'-caggctaaagaaaaatggagaca	Ihara et al., 2004	multiple low peaks
DIK3027	microsatellite	F: 5'-agatccagtgaagccaaataaata	R: 5'-acataatcgcagtaaatagcat	Ihara et al., 2004	no amplification in buffalo
DIK3031	microsatellite	F: 5'-ccgtggggcaggggtgac	R: 5'-ttggccgtaaacaggggaatgaag	Ihara et al., 2004	weak peaks
DIK3034	microsatellite	F: 5'-gccagacagggaagcaacct	R: 5'-tgccgtctatggggttacgc	Ihara et al., 2004	identical peaks in buffalo, hamster
DIK3035	microsatellite	F: 5'-gcaaatgacccaatttcatt	R: 5'-ttccaggcaagagtactaga	Ihara et al., 2004	poor amplification in buffalo
DIK4562	microsatellite	F: 5'-ttctgcctgtcaacatccac	R: 5'-gctgagcataggggaaactg	Ihara et al., 2004	identical peaks in buffalo, hamster
DIK4881	microsatellite	F: 5'-atctcagggcagtgtgtgc	R: 5'-ctaacacccacccgcagtct	Ihara et al., 2004	multiple low peaks
DIK4959	microsatellite	F: 5'-tctcctcctccatccatcac	R: 5'-gtatgtgcagtggggaaggt	Ihara et al., 2004	weak peaks
DIK5325	microsatellite	F: 5'-caaagaactgatggcccaat	R: 5'-gggcatgactgagagactga	Ihara et al., 2004	multiple low peaks
ILSTS103	microsatellite	F: 5'ccagtctgccaaaatctatcg	R: 5'-tatcaggcgtagtaaacagc	Kemp et al., 1995	no amplification in buffalo
MARC_3447-3448	STS/ gene	F: 5'-cgtcacggaggtgaaggt	R: 5'-agacacagcacgctgaacac	UniSTS: 269252	multiple low peaks
MCM148	microsatellite	F: 5'-acacggctgagtgactgaaca	R: 5'-tattcctgccctgcagatagg	Smith et al., 1995	multiple low peaks
MESDC2	STS/ gene	F: 5'-caggacaggtgtgccgatg	R: 5'-ccttcttactccgagcccgatt	new design from Accession# NC_007319.2 (27153352..27161744)	too close to call reliably
NLBCMK1	microsatellite	F: 5'-gcctggaacacaaaaagcac	R: 5'-gtagcaaccagtcaggcata	Ihara et al., 2004	poor amplification in buffalo
NRF2	STS/ gene	F: 5'-ataaataaaataagaaggggggagtg	R: 5'-aattcacagtccattaaattcttcc	UniSTS: 17115	identical peaks in buffalo, hamster
OY15	microsatellite	F: 5'-agacagcctccttccagaacc	R: 5'-gtcttacctgcttcagggtcc	Ihara et al., 2004	poor amplification in buffalo
SCAMP2	STS/ gene	F: 5'-ggtcactgccatcatcattc	R: 5'-aacctgtatcctgtgctcca	UniSTS: 279059	poor amplification in buffalo
TGLA122	microsatellite	F: 5'-ccctcctccaggtaaatcagc	R: 5'-aatcacatggcaaataagtacatac	Ihara et al., 2004	no amplification in buffalo
TJP1	STS/ gene	F: 5'-gatcacccagaagaaaata	R: 5'-aagaaacttggttttatg	UniSTS: 279195	no amplification in buffalo
TP53BP1	STS/ gene	F: 5'-tggttaaaacacaatctccacg	R: 5'-cctcattgttggggagagaa	UniSTS: 74295	poor amplification in buffalo
